# Supplementary material for: White-naped mangabeys’ viable insurance population within European Zoo Network
Source: Sci Rep. 2021 Jan 12;11:674. doi: 10.1038/s41598-020-80281-6 (PMC7804940; doi:10.1038/s41598-020-80281-6)
Supplement: Supplementary file 1 — Supplementary Information. [file 41598_2020_80281_MOESM1_ESM.xlsx]

## Sheet: Information
Article title	White-naped mangabeys’ viable insurance population within European Zoo Network
Journal name	Scientific Reports
Authors' name	Carlos Iglesias Pastrana, Francisco Javier Navas González, María Josefa Ruiz Aguilera, José Antonio Dávila García, Juan Vicente Delgado Bermejo, María Teresa Abelló
Corresponding author's affiliation	Department of Genetics, Faculty of Veterinary Sciences, University of Córdoba, Spain.
Corresponding author's email	fjng87@hotmail.com
Supplementary Table S1. Matrix of Nei Distances among EAZA member institutions that house white-naped mangabeys in their facilities

## Sheet: Nei Distances Matrix
	1	2	3	4	5	6	7	8	9	10	11	12	13	14	15	16	17	18	19	20	21	22	23	24	25	26	27	28	29	30	32	33	34	35
1	0	0.124813	0.28412	0.28412	0.0713278	0.102555	0.142815	0.0938323	0.28412	0.11659	0.096926	0.115449	0.28412	0.119055	0.28412	0.113912	0.15912	0.0826257	0.0751857	0.096073	0.0995269	0.28412	0.127271	0.261701	0.0691017	0.28412	0.19054	0.0619358	0.0980167	0.220855	0.15912	0.197248	0.113	0.14791
2		0	0.34375	0.34375	0.17168	0.146166	0.21875	0.125579	0.34375	0.213542	0.180856	0.17125	0.34375	0.196827	0.34375	0.184659	0.21875	0.168017	0.130554	0.176392	0.174551	0.34375	0.183497	0.34375	0.121203	0.34375	0.28125	0.0802062	0.154236	0.304688	0.21875	0.279297	0.190972	0.21875
3			0	0.5	0.32793	0.335898	0.375	0.333912	0.5	0.369792	0.337106	0.34625	0.5	0.353077	0.5	0.340909	0.375	0.324267	0.304382	0.332642	0.330801	0.5	0.352531	0.5	0.308292	0.5	0.4375	0.287169	0.329236	0.460938	0.375	0.435547	0.347222	0.375
4				0	0.32793	0.335898	0.375	0.333912	0.5	0.369792	0.337106	0.34625	0.5	0.353077	0.5	0.340909	0.375	0.324267	0.304382	0.332642	0.330801	0.5	0.352531	0.5	0.308292	0.5	0.4375	0.287169	0.329236	0.460938	0.375	0.435547	0.347222	0.375
5					0	0.107633	0.175586	0.065889	0.32793	0.0927083	0.0595521	0.0997266	0.32793	0.0921536	0.32793	0.168839	0.20293	0.104964	0.10628	0.0954834	0.099043	0.32793	0.120713	0.300586	0.100025	0.32793	0.23125	0.0850333	0.0942231	0.146387	0.20293	0.236133	0.147808	0.189258
6						0	0.186344	0.110007	0.335898	0.133145	0.101988	0.12813	0.335898	0.138991	0.335898	0.176807	0.210898	0.114282	0.111436	0.112596	0.120577	0.335898	0.144192	0.311344	0.0971239	0.335898	0.242706	0.0788569	0.0826933	0.254983	0.210898	0.246891	0.158566	0.198621
7							0	0.200232	0.375	0.171875	0.193587	0.215	0.375	0.214684	0.375	0.215909	0.25	0.145448	0.173523	0.18811	0.191738	0.375	0.227531	0.3125	0.119147	0.375	0.234375	0.157646	0.194861	0.335938	0.25	0.248047	0.159722	0.21875
8								0	0.333912	0.148871	0.101863	0.109329	0.333912	0.100897	0.333912	0.174821	0.208912	0.130425	0.0963971	0.11447	0.118684	0.333912	0.130848	0.325232	0.108002	0.333912	0.260561	0.0620988	0.0959606	0.170935	0.208912	0.260778	0.172454	0.204572
9									0	0.369792	0.337106	0.34625	0.5	0.353077	0.5	0.340909	0.375	0.324267	0.304382	0.332642	0.330801	0.5	0.352531	0.5	0.308292	0.5	0.4375	0.287169	0.329236	0.460938	0.375	0.435547	0.347222	0.375
10										0	0.0932785	0.160312	0.369792	0.168739	0.369792	0.210701	0.244792	0.09076	0.143005	0.118774	0.160749	0.369792	0.18184	0.296875	0.0982113	0.369792	0.216146	0.138629	0.159444	0.272135	0.244792	0.232422	0.144097	0.208333
11											0	0.088101	0.337106	0.124211	0.337106	0.178015	0.212106	0.110929	0.0981213	0.0715123	0.120887	0.337106	0.101674	0.318587	0.118062	0.337106	0.251458	0.100723	0.119467	0.188668	0.212106	0.254134	0.165809	0.202846
12												0	0.34625	0.0880548	0.34625	0.187159	0.22125	0.144389	0.112986	0.128696	0.132129	0.34625	0.0531844	0.34	0.124135	0.34625	0.275938	0.101141	0.12434	0.206406	0.22125	0.275547	0.187222	0.218125
13													0	0.353077	0.5	0.340909	0.375	0.324267	0.304382	0.332642	0.330801	0.5	0.352531	0.5	0.308292	0.5	0.4375	0.287169	0.329236	0.460938	0.375	0.435547	0.347222	0.375
14														0	0.353077	0.193986	0.228077	0.146373	0.133638	0.151818	0.128549	0.353077	0.118352	0.339684	0.127961	0.353077	0.273836	0.117932	0.115386	0.201849	0.228077	0.275231	0.186907	0.221381
15															0	0.340909	0.375	0.324267	0.304382	0.332642	0.330801	0.5	0.352531	0.5	0.308292	0.5	0.4375	0.287169	0.329236	0.460938	0.375	0.435547	0.347222	0.375
16																0	0.215909	0.165176	0.145291	0.173551	0.17171	0.340909	0.19344	0.340909	0.149201	0.340909	0.278409	0.128078	0.170145	0.301847	0.215909	0.276456	0.188131	0.215909
17																	0	0.199267	0.179382	0.207642	0.205801	0.375	0.227531	0.375	0.183292	0.375	0.3125	0.162169	0.204236	0.335938	0.25	0.310547	0.222222	0.25
18																		0	0.107016	0.107158	0.115875	0.324267	0.158845	0.249614	0.0499625	0.324267	0.137201	0.0976669	0.109464	0.262418	0.199267	0.185161	0.110725	0.161941
19																			0	0.085083	0.119399	0.304382	0.107064	0.29657	0.0947365	0.304382	0.229187	0.0717148	0.115959	0.229187	0.179382	0.232117	0.145094	0.175476
20																				0	0.127407	0.332642	0.131373	0.31311	0.117111	0.332642	0.245727	0.0950366	0.138245	0.249634	0.207642	0.248657	0.160333	0.197876
21																					0	0.330801	0.148708	0.307363	0.112155	0.330801	0.234316	0.0777816	0.0848546	0.205996	0.205801	0.24291	0.160835	0.194082
22																						0	0.352531	0.5	0.308292	0.5	0.4375	0.287169	0.329236	0.460938	0.375	0.435547	0.347222	0.375
23																							0	0.352531	0.139292	0.352531	0.290031	0.11601	0.141474	0.231792	0.227531	0.288078	0.199753	0.227531
24																								0	0.215364	0.5	0.28125	0.282646	0.310486	0.460938	0.375	0.310547	0.263889	0.3125
25																									0	0.308292	0.111952	0.0742377	0.104257	0.256072	0.183292	0.145977	0.0784858	0.134361
26																										0	0.4375	0.287169	0.329236	0.460938	0.375	0.435547	0.347222	0.375
27																											0	0.219015	0.238611	0.398438	0.3125	0.216797	0.180556	0.234375
28																												0	0.0717504	0.205909	0.162169	0.218193	0.129868	0.159907
29																													0	0.205017	0.204236	0.246033	0.163958	0.194861
30																														0	0.335938	0.396484	0.30816	0.335938
32																															0	0.310547	0.222222	0.25
33																																0	0.199436	0.177734
34																																	0	0.180556
35																																		0
